# Supplementary material for: Widespread Reassortment Contributes to Antigenic Shift in Bluetongue Viruses from South Africa
Source: Viruses. 2023 Jul 23;15(7):1611. doi: 10.3390/v15071611 (PMC10383083; doi:10.3390/v15071611)
Supplement: Supplementary file 1 [file viruses-15-01611-s001.zip]

Archive with 1 entries (1 files):
- viruses-2515212-supplementary.pdf
